# Supplementary material for: Prediction of Antibiotic Resistance Genes in Cyanobacterial Strains by Whole Genome Sequencing
Source: Microorganisms. 2025 May 28;13(6):1252. doi: 10.3390/microorganisms13061252 (PMC12195311; doi:10.3390/microorganisms13061252)
Supplement: Supplementary file 1 [file microorganisms-13-01252-s001.zip]

Archive with 6 entries (6 files):
- MS 2828637 Supplementary Figure 1.pdf
- MS 2828637 Supplementary Figure 2.pdf
- MS 2828637 Supplementary Table 1.pdf
- MS 2828637 Supplementary Table 2.pdf
- MS 2828637 Supplementary Table 3.xlsx
- MS 2828637 Supplementary Table 4.pdf
