# Supplementary material for: Prediction of Antibiotic Resistance Genes in Cyanobacterial Strains by Whole Genome Sequencing
Source: Microorganisms. 2025 May 28;13(6):1252. doi: 10.3390/microorganisms13061252 (PMC12195311; doi:10.3390/microorganisms13061252)
Supplement: Supplementary file 1 [file microorganisms-13-01252-s001.zip › MS 2828637 Supplementary Table 3.xlsx]

## Sheet: Suppl. Table 3
	Supplementary Table 3: CheckM reports for the 41 analyzed recovered Cyanobacteria genomes.
	Bin Id	Marker lineage	# genomes	# markers	# marker sets	Completeness	Contamination	Strain heterogeneity	Genome size (bp)	# ambiguous bases	# contigs	N50 (contigs)	Mean contig length (bp)	Longest contig (bp)	GC %	GC std (scaffolds > 1kbp)	Coding density	Translation table	# predicted genes
	LMECYA 123C	Cyanobacteria (1)	129	472	368	99.73	0.36	0	4689529	0	185	39295	25348	190573	37.27	1.98	82.33	11	4421
	LMECYA 161	Cyanobacteria (1)	129	472	368	91.03	0.27	0	3308319	0	1235	3182	2678	13314	38.86	2.67	83.86	11	3488
	LMECYA 165	Cyanobacteria (1)	129	472	368	99.73	0.41	0	5725454	0	352	27723	16265	106400	37.57	3.68	79.81	11	5304
	LMECYA 178C	Cyanobacteria (1)	129	472	368	99.18	3.03	21.74	5436323	0	341	32304	15942	115695	56.19	4.06	86.68	11	5115
	LMECYA 182	Cyanobacteria (1)	129	472	368	99.73	0.41	50	5524216	0	194	55634	28475	171194	37.29	3.09	80.07	11	5152
	LMECYA 204	Cyanobacteria (1)	129	472	368	99.73	0.82	0	5543852	0	250	35798	22175	126861	37.33	3.67	80.36	11	5109
	LMECYA 213	Cyanobacteria (1)	129	472	368	98.91	0	0	4725325	0	732	8913	6455	37266	38.57	3.02	83.1	11	4629
	LMECYA 246	Cyanobacteria (1)	129	472	368	99.86	0.09	0	4065477	0	150	56640	27103	179846	41.29	2.6	85.07	11	3589
	LMECYA 313	Cyanobacteria (1)	129	472	368	99.18	0.27	0	6590235	0	288	40566	22882	164194	38.36	2.31	82.76	11	5781
	LMECYA 009	Cyanobacteria (1)	129	472	368	98.37	0.54	50	5633250	0	589	15062	9564	67513	38.54	2.49	79.26	11	5254
	LMECYA 031	Cyanobacteria (1)	129	472	368	100	0.27	0	4839209	0	248	35051	19512	104874	38.03	2.24	80.5	11	4438
	LMECYA 040	Cyanobacteria (1)	129	472	368	97.55	0	0	5294922	0	604	14118	8766	59957	38.61	2.48	80.66	11	5192
	LMECYA 089	Cyanobacteria (1)	129	472	368	62.5	3.99	0	2963962	0	31	195436	95611	349424	39.11	7.21	92.58	11	2596
	LMECYA 190	Cyanobacteria (1)	129	472	368	99.18	0	0	4951788	0	716	11359	6915	43674	37.98	2.76	80.39	11	4650
	LMECYA 191	Cyanobacteria (1)	129	472	368	99.46	0	0	5624925	0	664	12131	8471	41728	38.64	2.86	79.47	11	5248
	LMECYA 237	Cyanobacteria (1)	129	472	368	100	0	0	5135636	0	198	41019	25937	175248	38.43	2.07	80.23	11	4928
	LMECYA 253	Cyanobacteria (1)	129	472	368	99.18	0.14	100	4051304	0	775	7564	5227	45677	37.68	2.69	83.98	11	3967
	LMECYA 328	Cyanobacteria (1)	129	472	368	99.86	0.14	0	4308169	0	425	14710	10136	62408	37.46	2.73	83.49	11	4097
	LMECYA 179	Cyanobacteria (1)	129	472	368	95.96	1.09	0	3982098	0	1082	4742	3680	23090	43.19	3.54	83.41	11	4096
	LMECYA 50	Cyanobacteria (1)	129	472	368	98.41	2.45	41.67	4457351	0	1136	5299	3923	32813	42.99	3.5	83.31	11	4746
	LMECYA 91B	Cyanobacteria (1)	129	472	368	92	2.4	8.33	4305944	0	1281	4238	3361	21412	43.17	3.69	83.04	11	4825
	LMECYA 108	Cyanobacteria (1)	129	472	368	96.94	1.04	0	4313128	0	1077	5392	4004	42362	43.21	3.41	83.58	11	4451
	LMECYA 113	Cyanobacteria (1)	129	472	368	34.33	0.27	0	2168320	0	594	4856	3650	30649	41.18	5.28	83.58	11	2364
	LMECYA 142	Cyanobacteria (1)	129	472	368	96.94	0.63	25	4304016	0	1179	4659	3650	26313	43.28	3.42	83.54	11	4496
	LMECYA 151	Cyanobacteria (1)	129	472	368	80.05	2.87	30.77	3494649	0	1541	2535	2267	11591	43.38	3.85	83.99	11	4131
	LMECYA 159	Cyanobacteria (1)	129	472	368	87.06	2.22	10	3720891	0	1343	3339	2770	18243	43.14	3.63	84.11	11	4141
	LMECYA 167	Cyanobacteria (1)	129	472	368	33.06	0.68	33.33	2083977	0	833	2899	2501	13029	41.45	5.22	83.75	11	2464
	LMECYA 153A	Cyanobacteria (1)	129	472	368	100	1.01	33.33	4919855	0	183	41305	26884	161189	39.69	3.65	86.34	11	4472
	LMECYA 230	Cyanobacteria (1)	129	472	368	100	1.36	40	4860531	0	271	31530	17935	128913	39.62	2.47	86.43	11	4513
	LMECYA 257	Cyanobacteria (1)	129	472	368	99.73	1.84	20	4911896	0	581	13659	8454	49237	39.66	2.7	86.45	11	4778
	LMECYA 269	Cyanobacteria (1)	129	472	368	100	0.54	50	4919212	0	136	62591	36170	140133	39.66	2.08	86.31	11	4483
	LMECYA 280	Cyanobacteria (1)	129	472	368	100	1.09	20	4990932	0	255	31897	19572	99156	39.62	2.17	86.28	11	4574
	LMECYA 283	Cyanobacteria (1)	129	472	368	100	1.01	16.67	4982812	0	205	38184	24306	139596	39.56	2.05	86.3	11	4529
	LMECYA 292	Cyanobacteria (1)	129	472	368	99.73	0.88	0	5096855	0	424	19169	12020	64208	39.67	2.37	86.72	11	4734
	LMECYA 303	---	---	---	---	---	---	---	---	---	---	---	---	---	---	---	---	---	---
	LEGE 06224	Cyanobacteria (1)	129	472	368	99.32	1.22	0	6129815	0	319	31995	19215	146842	39.37	2.3	85.69	11	5475
	LEGE 06225	Cyanobacteria (1)	129	472	368	98.78	0.95	0	6269117	0	322	33040	19469	126849	39.33	2.49	85.62	11	5626
	LEGE 06226	Cyanobacteria (1)	129	472	368	99.18	1.59	12.5	6029054	0	920	9440	6553	38793	39.48	2.85	85.55	11	5819
	LEGE 06233	Cyanobacteria (1)	129	472	368	86.73	4.08	17.65	5313551	0	1793	3594	2963	25029	39.47	3.03	85.51	11	5908
	LEGE 07227	---	---	---	---	---	---	---	---	---	---	---	---	---	---	---	---	---	---
	LEGE 07229	Cyanobacteria (1)	129	472	368	99.46	0.95	0	6245650	0	196	53345	31865	340532	39.42	2.83	85.64	11	5508
	LEGE 07230	Cyanobacteria (1)	129	472	368	73.41	2.02	6.25	3628389	0	1862	2046	1948	39295	41.01	3.05	86.05	11	4362
	LEGE 07231	Cyanobacteria (1)	129	472	368	99.18	1.22	0	6215137	0	296	34923	20997	165871	39.39	2.81	85.66	11	5552
